# Supplementary material for: Phylodynamics of SARS-CoV-2 Lineages B.1.1.7, B.1.1.529 and B.1.617.2 in Nigeria Suggests Divergent Evolutionary Trajectories
Source: Pathogens. 2025 Oct 26;14(11):1091. doi: 10.3390/pathogens14111091 (PMC12655259; doi:10.3390/pathogens14111091)
Supplement: Supplementary file 1 [file pathogens-14-01091-s001.zip]

Archive with 1 entries (1 files):
- pathogens-3898174-supplementary.pdf
